# Supplementary material for: New Benzothiazole–Monoterpenoid Hybrids as Multifunctional Molecules with Potential Applications in Cosmetics
Source: Molecules. 2025 Jan 31;30(3):636. doi: 10.3390/molecules30030636 (PMC11820011; doi:10.3390/molecules30030636)
Supplement: Supplementary file 1 [file molecules-30-00636-s001.zip]

Archive with 1 entries (1 files):
- molecules-3365832-supplementary.pdf
